# Supplementary material for: The Prognostic Value of Pentraxin-3 in COVID-19 Patients: A Systematic Review and Meta-Analysis of Mortality Incidence
Source: Int J Mol Sci. 2023 Feb 10;24(4):3537. doi: 10.3390/ijms24043537 (PMC9958638; doi:10.3390/ijms24043537)
Supplement: Supplementary file 1 [file ijms-24-03537-s001.zip]

Archive with 1 entries (1 files):
- ijms-2197357-supplementary.pdf
